# Supplementary material for: What is the impact of intravitreal injection of conbercept on neovascular glaucoma patients: a prospective, interventional case series study
Source: BMC Ophthalmol. 2019 Jun 11;19:128. doi: 10.1186/s12886-019-1138-6 (PMC6560891; doi:10.1186/s12886-019-1138-6)
Supplement: Supplementary file 1 — Raw data. (XLS 42 kb) [file 12886_2019_1138_MOESM1_ESM.xls]

## Sheet: IOP
eye	baseline	after injection	1 day	1 week	1 month	3 months	6 months	1 year
1	35	36	19	22
2	42	41	15	8
3	54	53	7
4	65	59	12	11	27	32	34	35
5	54	54	7	6	9	12	35	32
6	49	48	10	13	13	12	15	14
7	49	49	11	13	14	30	23	9
8	68	58	20	17	18	14	15	14
9	63	59	11	6
10	56	56	29	23	22	23	25	23
11	36	37	17	7	20	25	31	36
12	67	55	40	16	28	23	25	16
13	48	48	17	21	11	16	22	20
14	57	56	29	10	43	29	36	35
15	70	59	14	15	34	28	29	29
16	35	34	17	22	14	12	16	18
17	26	25	27	11	19	11	23	17
18	56	53	24	22	9	15	27	17
19	58	55	12	20	23	22	23	22
20	35	32	24	25	23
21	39	35	31	23	16	21	22	18
22	56	54	8	6
23	50	49	23	48	7	9	8	9
24	48	45	8	10
25	37	32	18	56	40	42	40	47
26	52	20	32
27	24	29	8	7	15	49	19	17
28	43	18	15
29	47	55	23	18	24
30	67	49	20	8
31	48	43	19	16	14	30	28	21
32	67	31	27	19	14	37	55	13
33	14	16	12	17	8	7
34	60	51	7	7	26	16	24	23
35	35	18	15	18	21	25	24	23
36	65	48	19	16	38	14	19	20
37	21	22	13	7	15	16	18	19
38	60	56	32	19	10	9	13	18
39	25	39	28	21	24	28	27	16
40	39	35	9	19	32	35	28	34
41	51	55	17	15
42	17	38	19	19	21	24	21	19
43	42	32	26	10	7	17	16	19
44	61	68	50	9	28	53	27	29
45	55	68	15	11	13	19	23	25
46	55	55	9	9	18	15	16	17
47	31	37	27	11	25	28	29	35
48	51	54	58	18	27	28	35	36
49	69	65	27	20	28	32	35	35
50	55	46	15	10	18	20	23	22
51	53	56	8	14	16	27	30	31
52	39	16	14	20	16	18	21	23

## Sheet: BCVA
eye	baseline	after injection	1 day	1 week	1 month	3 months	6 months	1 year
1	3	3	3	3
2	2.9	2.9	2.9	1.4
3	3	3	3
4	3	3	3	3	3	3	3	3
5	1	1	1	1	0.7	0.7	0.5	0.5
6	0.7	0.7	0.7	0.7	0.5	0.7	0.7	0.7
7	3	3	3	1.7	1.5	1.7	1.7	3
8	2.2	0.7	0.7	2.2	1.7	1.7	1	1
9	3	3	3	3
10	2.9	2.9	2.9	1.7	0.5	0.2	0.3	0.4
11	3	3	3	3	3	3	3	3
12	1.7	1.7	1.7	1	1.7	3	3	3
13	1.7	1.7	1.7	1.1	1	1	1	1
14	2.2	2.2	2.2	1.1	2.2	2.9	2.9	2.9
15	2.9	2.9	2.9	1.7	2.9	2.9	2.9	2.9
16	3	3	3	1.4	1.4	1.2	1.7	1.7
17	1.7	1.7	1.7	1.7	1.7	1.4	1.7	1.7
18	1	1	1	0.5	0.5	0.5	0.5	0.5
19	3	3	3	3	3	5	5	5
20	1.7	1.7	1.7	1.7	1.1
21	0.7	0.7	0.7	0.5	0.5	0.4	0.4	0.4
22	0.3	0.3	0.3	0.3
23	1	1	1	1	1	1	1	1
24	1	1	0.7	0.7
25	3	3	3	2.9	2.9	2.9	2.9	2.9
26	0.4	0.4	0.7
27	1.7	1.7	1.7	1.4	1.4	1.4	1.4	1.4
28	2.9	2.9	1
29	1.7	1.7	1.3	1.5	1.5
30	3	3	3	3
31	3	2.2	2.2	2.9	2.9	3	3	3
32	3	3	3	3	3	3	3	3
33	2.9	2.9	2.9	2.9	5	3
34	3	3	3	3	3	3	4	4
35	0.4	0.4	0.2	0.2	0.2	0.2	0.3	0.3
36	3	3	3	1.3	1	1.4	1.4	1.4
37	3	3	3	3	3	3	3	3
38	1.2	1	1	1.4	1.1	1.1	1.1	1.1
39	0.4	0.6	0.6	0.6	0.4	0.4	0.4	0.4
40	0.7	0.7	2.2	2.2	2.2	1	1	1
41	3	3	3	3
42	2.2	2.2	2.2	2.2	2.2	2.2	2.2	2.2
43	3	3	3	1.6	1.6	1.6	1.6	1.6
44	4	4	3	3	4	4	4	4
45	4	4	4	3	3	3	3	3
46	3	4	4	3	3	3	3	3
47	2.9	2.9	1.4	0.7	1	1	1	1
48	3	3	4	3	3	3	3	3
49	4	4	3	3	3	3	3	3
50	4	3	3	3	3	3	3	3
51	0.5	0.5	3	3	3	3	3	3
52	0.7	0.7	0.7	0.7	0.7	0.7	0.7	0.7

## Sheet: antiglaucoma medications
eye	baseline	after injection	1 day	1 week	1 month	3 months	6 months	1 year
1	3	3	0	3
2	3	4	0	0
3	4	4	0
4	3	3	0	0	0	1	1	1
5	2	2	0	0	0	0	1	1
6	3	3	0	0	0	0	1	1
7	5	4	0	0	0	1	1	2
8	4	4	0	0	0	0	0	0
9	3	3	0	0
10	5	4	0	0	0	0	1	2
11	2	2	0	0	0	1	1	1
12	5	4	0	0	0	0	0	0
13	3	3	0	0	0	0	0	1
14	3	3	0	0	0	1	1	1
15	5	5	0	0	0	0	2	2
16	3	3	0	0	0	0	0	0
17	3	3	0	0	0	0	0	0
18	2	2	0	0	0	0	0	0
19	5	5	0	0	0	3	2	1
20	3	3	0	0	0
21	3	3	0	0	0	1	1	1
22	2	2	0	0
23	3	3	0	0	0	0	0	0
24	3	3	0	0
25	3	3	0	0	0	0	1	1
26	5	4	0
27	3	3	0	0	0	0	0	0
28	4	4	0
29	4	4	0	0	0
30	4	4	0	0
31	4	4	0	0	0	0	0	0
32	4	4	0	0	0	0	0	0
33	2	2	0	0	0	0
34	5	4	0	0	0	0	1	1
35	3	3	0	0	0	0	0	1
36	5	5	0	0	0	0	0	0
37	2	2	0	0	0	0	0	0
38	3	3	0	0	0	0	0	0
39	3	3	0	0	0	0	1	1
40	4	4	0	0	0	1	1	2
41	2	2	0	0
42	3	3	0	0	0	0	0	0
43	2	2	0	0	0	0	0	0
44	5	5	0	0	0	1	1	1
45	4	4	0	0	0	0	0	0
46	4	4	0	0	0	0	0	1
47	3	3	0	0	0	1	1	1
48	4	4	0	0	1	1	1	1
49	5	4	0	0	0	0	0	1
50	5	4	0	0	0	0	0	0
51	5	5	0	0	0	0	1	1
52	3	3	0	0	0	0	0	0

## Sheet: concentration of VEGF-A
eye	pre-injection	post-injection	iris neovascularization grading
1	186.314	162.679	4
2	185.664	163.9	4
3	185.664	156.226	4
4	184.4	155.457	4
5	183.683	162.162	4
6	183.683	173.868	4
7	167.646	176.308	4
8	163.256	154.684	4
9	161.052	154.459	3
10	160.39	146.131	3
11	160.05	163.853	3
12	159.108	154.859	3
13	156.96	155.298	3
14	156.692	164.566	2
15	155.013	158.687	2
16	151.323	159.869	2

## Sheet: concentration of PLGF
eye	pre-injection	post-injection	iris neovascularization grading
1	32.6772	32.3481	4
2	31.8605	30.9412	4
3	31.8605	31.5633	4
4	31.4596	31.2799	4
5	31.4596	30.8403	4
6	31.4596	30.5145	4
7	31.4596	30.3403	4
8	31.38	30.7851	4
9	31.1425	31.7697	3
10	30.9412	30.7175	3
11	30.7504	30.5163	3
12	30.3633	29.9783	3
13	30.2097	29.8795	3
14	29.6032	29.3035	2
15	29.1561	28.5415	2
16	29.0086	28.5617	2

## Sheet: concentration of TGF-β1
eye	pre-injection	post-injection	iris neovascularization grading
1	221.254	153.974	4
2	168.929	148.342	4
3	163.365	150.234	4
4	162.151	150.345	4
5	161.169	147.485	4
6	160.747	150.949	4
7	159.164	151.382	4
8	157.244	149.345	4
9	157.127	153.215	4
10	155.892	155.461	3
11	155.817	154.538	3
12	155.504	152.168	3
13	152.427	155.478	3
14	152.28	152.345	3
15	151.964	151.27	3
16	151.672	152.306	3
17	151.672	150.26	2
18	151.444	150.994	2
19	150.994	152.075	2
20	150.62	155.72	2
